# Supplementary material for: Salicornia europaea L. Functional Traits Indicate Its Optimum Growth
Source: Plants (Basel). 2022 Apr 12;11(8):1051. doi: 10.3390/plants11081051 (PMC9033102; doi:10.3390/plants11081051)
Supplement: Supplementary file 1 [file plants-11-01051-s001.zip]

Archive with 1 entries (1 files):
- plants-1624006-supplementary.pdf
